# Supplementary material for: RNA-Binding Protein TAF15 Suppresses Toxicity in a Yeast Model of FUS Proteinopathy
Source: J Fungi (Basel). 2026 May 6;12(5):341. doi: 10.3390/jof12050341 (PMC13208891; doi:10.3390/jof12050341)
Supplement: Supplementary file 1 [file jof-12-00341-s001.zip]

Archive with 1 entries (1 files):
- jof-4239543-supplemental figures.pdf
